# Supplementary material for: Immune Enhancement Effects and Extraction Optimization of Polysaccharides from Peristrophe roxburghiana
Source: Antioxidants (Basel). 2025 Sep 1;14(9):1072. doi: 10.3390/antiox14091072 (PMC12466801; doi:10.3390/antiox14091072)
Supplement: Supplementary file 1 [file antioxidants-14-01072-s001.zip]

Archive with 1 entries (1 files):
- antioxidants-3823574-supplementary.pdf
